# Supplementary material for: Upper Extremity Functional Evaluation by Fugl-Meyer Assessment Scoring Using Depth-Sensing Camera in Hemiplegic Stroke Patients
Source: PLoS One. 2016 Jul 1;11(7):e0158640. doi: 10.1371/journal.pone.0158640 (PMC4930182; doi:10.1371/journal.pone.0158640)
Supplement: S1 File — (XLSX) [file pone.0158640.s004.xlsx]

## Sheet: Sheet2
PatientNo	Gender	Age	Ischemic	HemisideR	Onset_to_test	ArmBstage	handBstage	Cortical_subcortical	FMA_hemi	NIHSS	FlexS_jerk_hemi	log_Flex_jerk_hemi	Flex_jerk_nonhemi	log_Flex_jerk_nonhemi	ShdRethemi	Shdrethemi_real	Shdelevhemi	Shdelevhemi_real	Shdabdhemi	Shdabdhemi_real	ShdERhemi	ShdERhemi_real	EFhemi	EFhemi_real	Suphemi	Suphemi_real	ShdaddIRhemi	ShdaddIRhemi_real	EEhemi	EEhemi_real	Prohemi	Prohemi_real	handtolumhemi	handtolumhemi_real	shdflex90hemi	shdflex90hemi_real	shdabd90hemi	shdabd90hemi_real	shdFlex90_180hemi	shdFlex90_180hemi_real	Total_Kinect	Total_real
1	1	69	1	1	10	4	4	1	65	18	10.9699	1.0402	13.1659	1.11945	2	2	2	2	2	2	2	2	2	2	2	2	2	2	2	2	2	2	2	2	2	2	2	2	2	2	26	26
2	1	63	0	0	35	4	4	1	56	2	219.843	2.34211	162.22	2.2101	2	2	2	2	2	2	2	2	2	2	2	2	2	2	2	2	2	2	2	2	2	2	1	2	2	1	25	25
3	0	52	0	1	24	2	1	1	29	7	98.2188	1.99219	23.4779	1.37066	2	2	2	2	2	2	2	2	2	2	1	1	2	2	2	2	2	2	0	0	2	2	2	1	2	2	23	22
4	0	76	1	0	1777	1	1	0	62	7	57.2503	1.75778	39.315	1.59456	2	2	2	2	2	2	2	2	2	2	2	2	2	2	2	2	2	2	1	1	2	2	2	2	2	2	25	25
5	0	54	0	0	14	2	1	1	28	5	35.9232	1.55538	4.34539	0.638029	2	2	2	2	2	2	2	2	2	2	1	0	2	2	2	2	1	2	0	1	2	2	1	2	0	0	19	21
6	0	75	0	0	24	5	4	1	59	4	222.26	2.34686	192.991	2.28554	2	2	2	2	2	2	2	2	2	2	1	1	2	2	2	2	2	2	2	2	2	2	2	2	2	1	25	24
7	0	65	0	1	16	5	5	1	66	4	44.152	1.64495	28.3263	1.45219	2	2	2	2	2	2	2	2	2	2	2	2	2	2	2	2	2	2	2	2	2	2	2	2	2	2	26	26
8	1	31	0	1	2207	2	1	0	39	5	69.6408	1.84286	44.152	1.64495	2	2	2	2	2	2	2	2	2	2	1	1	2	2	2	2	2	2	0	2	2	2	2	2	2	2	23	25
9	1	51	1	0	1166	2	1	1	64	5	16.925	1.22853	18.1475	1.25882	2	2	2	2	2	2	2	2	2	2	2	2	2	2	2	2	2	2	2	2	2	2	2	2	2	2	26	26
10	0	67	0	1	39	5	5	0	62	2	93.2837	1.96981	7.65154	0.883749	2	2	2	2	2	2	2	2	2	2	2	2	2	2	2	2	2	2	2	2	2	2	1	1	1	1	24	24
11	1	75	0	0	15	5	4	1	42	4	53.2575	1.72638	18.635	1.27033	2	2	2	1	2	1	2	1	2	2	1	1	2	2	2	2	2	2	2	2	2	2	2	1	2	1	25	20
12	0	72	0	1	11	3	2	1	30	1	21.2077	1.32649	7.05728	0.848637	2	1	2	1	2	1	2	1	2	2	1	1	2	2	2	2	2	2	2	1	2	1	1	1	2	1	24	17
13	0	41	1	0	24	6	6	1	64	3	9.16416	0.962093	2.71144	0.4332	2	2	2	2	2	2	2	2	2	2	2	2	2	2	2	2	2	2	2	2	2	2	2	2	2	2	26	26
14	0	76	0	1	12	1	1	1	5	11	96.2396	1.98335	12.9217	1.11132	1	0	1	1	1	0	1	0	1	0	1	0	2	0	1	0	2	0	0	0	0	0	0	0	1	0	12	1
15	0	73	0	1	29	6	6	0	65	1	7.39928	0.86919	5.176	0.713994	2	2	2	2	2	2	2	2	2	2	2	2	2	2	2	2	2	2	2	2	2	2	2	2	1	2	25	26
16	0	66	1	0	3	5	5	1	53	3	30.1902	1.47987	8.607	0.934852	2	2	2	2	2	2	2	2	2	2	1	2	2	2	2	2	2	2	0	2	2	2	1	2	2	1	22	25
17	1	74	0	1	20	6	6	0	63	5	33.4543	1.52445	29.701	1.47277	2	2	1	2	2	2	2	2	2	2	1	2	2	2	2	2	2	2	2	2	2	2	2	2	2	2	24	26
18	0	58	0	1	13	5	5	1	55	1	21.3997	1.33041	7.08425	0.850294	2	2	2	2	1	2	1	2	2	2	2	2	2	2	2	2	2	2	2	2	2	2	2	2	2	2	24	26
19	1	71	0	0	79	6	6	1	54	4	16.0825	1.20635	12.5118	1.09732	2	2	2	2	2	1	2	1	2	2	2	1	2	2	2	2	2	2	2	2	2	2	2	1	1	2	25	22
20	1	73	0	1	52	2	2	1	65	6	31.4796	1.49803	11.8652	1.07427	2	2	2	2	2	2	2	2	2	2	2	2	2	2	2	2	2	2	2	2	2	2	2	2	2	2	26	26
21	1	49	1	1	16	3	1	1	21	5	1479.58	3.17014	24.1779	1.38342	1	2	1	2	1	2	0	2	1	2	2	1	2	2	1	0	1	1	2	0	2	1	1	1	0	0	15	16
22	1	78	0	1	23	5	5	0	37	4	78.7941	1.89649	28.4511	1.4541	0	1	1	1	1	1	1	1	0	1	1	1	2	1	2	2	0	2	0	0	2	1	1	1	2	1	13	14
23	0	73	0	0	12	6	6	1	53	3	38.9679	1.59071	159.225	2.20201	1	2	2	1	1	1	1	1	1	2	1	2	2	2	2	2	2	2	1	2	2	2	1	1	2	1	19	21
24	1	76	0	1	19	5	5	1	54	4	12.5126	1.09735	14.7593	1.16907	2	2	2	2	2	2	2	2	1	2	1	2	2	2	2	2	2	2	0	2	2	2	1	2	2	2	21	26
25	0	63	1	1	13	2	1	0	15	4	7.71612	0.887399	12.1188	1.08346	2	1	2	1	2	1	2	1	2	2	2	1	2	1	2	1	2	2	0	0	2	0	1	0	0	0	21	11
26	0	54	1	1	13	1	1	1	16	15	876.701	2.94285	14.2259	1.15308	2	2	2	2	2	2	1	1	1	1	1	0	1	1	1	1	0	1	1	1	1	1	1	1	0	0	14	14
27	0	35	1	1	74	2	2	1	63	13	28.1469	1.44943	10.7747	1.03241	2	2	2	2	2	2	2	2	2	2	2	2	2	2	2	2	2	2	0	2	2	2	2	2	2	2	24	26
28	0	57	1	1	24	4	4	1	64	10	41.876	1.62197	13.1908	1.12027	2	2	2	2	2	2	2	2	2	2	2	2	2	2	2	2	2	2	2	2	2	2	2	2	2	2	26	26
29	0	57	1	1	6	5	5	1	53	5	32.0604	1.50597	4.90625	0.69075	2	2	2	2	2	2	2	2	2	2	1	1	1	2	2	2	1	2	1	2	2	2	1	2	2	1	21	24
30	0	38	0	0	22	3	4	0	49	8	11.3714	1.05581	5.1862	0.714849	2	2	2	2	2	2	2	2	2	2	2	1	2	2	2	2	2	2	2	2	2	2	2	2	2	2	26	25
31	0	76	0	1	21	1	1	1	10	5	3237.12	3.51016	24.8264	1.39491	1	1	1	1	1	1	0	1	1	1	0	0	1	1	0	0	0	0	0	0	0	0	1	0	0	0	6	6
32	0	39	0	1	16	5	5	1	51	3	3.79313	0.578998	3.11035	0.492809	2	2	2	2	2	2	2	2	2	2	2	2	2	2	1	2	2	2	2	2	2	2	2	2	2	2	25	26
33	0	58	1	0	12	2	2	1	9	7	2509.43	3.39957	8.61537	0.935274	2	1	1	1	1	1	0	0	1	1	1	0	2	1	1	0	2	0	1	0	0	0	0	0	0	0	12	5
34	1	76	0	1	72	3	3	0	29	5	2023.77	3.30616	29.2507	1.46614	2	1	2	1	1	1	2	2	1	1	1	1	2	1	2	1	1	1	0	0	2	0	2	0	1	0	19	10
35	0	62	1	1	27	2	1	1	14	6	3289.16	3.51708	53.8615	1.73128	1	1	1	1	2	1	2	1	1	1	1	1	1	1	2	1	1	1	0	1	0	0	1	0	1	0	14	10
36	0	71	0	0	14	5	4	1	44	5	51.6862	1.71337	58.9381	1.7704	2	2	2	2	2	2	2	2	2	2	2	1	2	2	2	2	2	2	1	2	2	2	1	1	1	1	23	23
37	0	71	0	1	254	1	1	0	6	8	96.9487	1.98654	13.3256	1.12469	1	1	1	1	1	0	0	0	1	0	1	0	1	0	2	0	1	0	1	0	0	0	0	0	0	0	10	2
38	0	68	0	1	39	3	2	1	34	10	639.383	2.80576	13.3256	1.12469	1	1	1	1	1	1	1	1	1	1	1	1	1	1	2	2	1	1	1	2	1	1	0	1	0	0	12	14
39	0	53	0	0	16	3	2	1	31	4	49.1387	1.69142	9.45241	0.975543	2	2	2	2	2	2	2	2	2	2	1	1	2	2	2	1	2	1	0	0	2	1	2	1	0	0	21	17
40	0	73	0	1	12	5	1	0	30	16	46.0362	1.6631	27.2407	1.43522	1	2	1	2	1	2	2	2	2	2	2	1	2	2	2	2	2	2	2	1	2	2	2	2	1	1	22	23
41	0	56	0	0	21	5	5	1	35	4	24.6039	1.391	8.7033	0.939684	2	2	2	2	2	2	2	2	2	2	2	2	2	2	2	2	2	2	2	2	2	2	2	2	2	2	26	26
